# Supplementary material for: Identifying disparities in patient-centered care experiences between non-Latino white and black men: results from the 2008-2016 Medical Expenditure Panel Survey
Source: BMC Health Serv Res. 2020 Jun 3;20:495. doi: 10.1186/s12913-020-05357-5 (PMC7268709; doi:10.1186/s12913-020-05357-5)
Supplement: Supplementary file 1 — Additional file 1: Figure S1. Detailed list of the questions, and the original scaling, used to assess each of the six domains of health care experiences. Table S1. Logistic Regression Models for personal primary care provider domain indicators using Non-Latino Whites and Black participants ages 18–64 years from the 2008–2016 Medical Expenditures Panel Survey. Table S2. Logistic Regression Models for enhanced access to care domain indicators using Non-Latino Whites and Black participants ages 18–64 years from the 2008–2016 Medical Expenditures Panel Survey. Table S3. Logistic Regression Models for patient-provider communication domain indicators using Non-Latino Whites and Black participants ages 18–64 years from the 2008–2016 Medical Expenditures Panel Survey. Table S4. Logistic Regression Models for patient centered care domain indicators using Non-Latino Whites and Black participants ages 18–64 years from the 2008–2016 Medical Expenditures Panel Survey. Table S5. Logistic Regression Models for patient care coordination indicators using Non-Latino Whites and Black participants ages 18–64 years from the 2008–2016 Medical Expenditures Panel Survey. Table S6. Logistic Regression Models for care comprehensiveness indicators using Non-Latino Whites and Black participants ages 18–64 years from the 2008–2016. Table S7. Detailed Results from Oaxaca decomposition techniques adapted for binary outcomes using Non-Latino Whites and Black participants ages 18–64 years from the 2008–2016 Medical Expenditures Panel Survey. Medical Expenditures Panel Survey. [file 12913_2020_5357_MOESM1_ESM.zip › meps race Supplemental TablesR1.xlsx]

## Sheet: Guide for Tables
ST1. Logistic Regression Models for personal primary care provider domain indicators using Non-Latino Whites and Black participants ages 18-64 years from the 2008-2016 Medical Expenditures Panel Survey.
ST2. Logistic Regression Models for enhanced access to care domain indicators using Non-Latino Whites and Black participants ages 18-64 years from the 2008-2016 Medical Expenditures Panel Survey.
ST3. Logistic Regression Models for patient-provider communication domain indicators using Non-Latino Whites and Black participants ages 18-64 years from the 2008-2016 Medical Expenditures Panel Survey.
ST4. Logistic Regression Models for patient centered care domain indicators using Non-Latino Whites and Black participants ages 18-64 years from the 2008-2016 Medical Expenditures Panel Survey.
ST5. Logistic Regression Models for patient care coordination indicators using Non-Latino Whites and Black participants ages 18-64 years from the 2008-2016 Medical Expenditures Panel Survey.
ST6. Logistic Regression Models for care comprehensiveness indicators using Non-Latino Whites and Black participants ages 18-64 years from the 2008-2016 Medical Expenditures Panel Survey.
ST7. Detailed Results from Oaxaca decomposition techniques adapted for binary outcomes using Non-Latino Whites and Black participants ages 18-64 years from the 2008-2016 Medical Expenditures Panel Survey.

## Sheet: Supp T1
ST1. Logistic Regression Models for personal primary care provider domain indicator using Non-Latino Whites and Black participants ages 18-64 years from the 2008-2016 Medical Expenditures Panel Survey.
	Usual Source of Care			Personal Provider			Provider not a specialist
	OR/ci95	OR/ci95	OR/ci95	OR/ci95	OR/ci95	OR/ci95	OR/ci95	OR/ci95	OR/ci95
NL-White	1.00 [1.00;1.00]	1.00 [1.00;1.00]	1.00 [1.00;1.00]	1.00 [1.00;1.00]	1.00 [1.00;1.00]	1.00 [1.00;1.00]	1.00 [1.00;1.00]	1.00 [1.00;1.00]	1.00 [1.00;1.00]
Black	0.58*** [0.54;0.62]	0.62*** [0.58;0.67]	0.79*** [0.73;0.85]	0.73*** [0.65;0.82]	0.75*** [0.67;0.84]	0.75*** [0.66;0.84]	0.72*** [0.62;0.85]	0.75*** [0.63;0.88]	0.85 [0.71;1.01]
Age		1.04*** [1.04;1.04]	1.03*** [1.03;1.03]		1.01*** [1.01;1.02]	1.01*** [1.01;1.02]		1.02*** [1.02;1.03]	1.02*** [1.01;1.02]
Not Currently Married			1.00 [1.00;1.00]			1.00 [1.00;1.00]			1.00 [1.00;1.00]
Married			1.32*** [1.23;1.40]			0.86*** [0.80;0.93]			1.34*** [1.13;1.58]
Excellent			1.00 [1.00;1.00]			1.00 [1.00;1.00]			1.00 [1.00;1.00]
Very Good			1.17*** [1.08;1.26]			0.99 [0.91;1.09]			1.05 [0.84;1.32]
Good			1.44*** [1.30;1.58]			0.96 [0.86;1.07]			0.93 [0.73;1.19]
Fair			1.73*** [1.48;2.02]			1.10 [0.96;1.25]			0.71* [0.53;0.95]
Poor			2.31*** [1.86;2.88]			1.18 [0.95;1.48]			0.76 [0.46;1.26]
Excellent			1.00 [1.00;1.00]			1.00 [1.00;1.00]			1.00 [1.00;1.00]
Very Good			0.98 [0.90;1.05]			0.96 [0.88;1.05]			0.95 [0.78;1.16]
Good			0.97 [0.87;1.07]			0.93 [0.85;1.03]			0.92 [0.75;1.13]
Fair			1.11 [0.94;1.31]			0.94 [0.81;1.10]			1.26 [0.92;1.72]
Poor			1.24 [0.96;1.60]			0.91 [0.71;1.18]			0.78 [0.46;1.34]
Poor			1.00 [1.00;1.00]			1.00 [1.00;1.00]			1.00 [1.00;1.00]
Near Poor			0.97 [0.85;1.12]			1.21* [1.02;1.44]			0.92 [0.64;1.32]
Low Income			1.01 [0.92;1.12]			1.06 [0.94;1.19]			0.92 [0.70;1.19]
Middle Income			1.25*** [1.13;1.38]			1.11 [0.98;1.25]			1.03 [0.81;1.30]
High Income			1.66*** [1.50;1.83]			1.27*** [1.11;1.44]			1.05 [0.79;1.39]
Private Insurance			1.00 [1.00;1.00]			1.00 [1.00;1.00]			1.00 [1.00;1.00]
Public Insurance			1.20** [1.07;1.34]			0.93 [0.83;1.05]			0.75* [0.59;0.95]
Uninsured			0.29*** [0.27;0.32]			0.64*** [0.56;0.72]			0.83 [0.60;1.16]
Less than HS			1.00 [1.00;1.00]			1.00 [1.00;1.00]			1.00 [1.00;1.00]
HS or Equivalent			0.71*** [0.64;0.78]			1.04 [0.92;1.18]			1.78*** [1.42;2.22]
Some College			0.83** [0.74;0.94]			1.04 [0.91;1.19]			1.77*** [1.39;2.25]
College or More			0.67*** [0.59;0.76]			1.12 [0.96;1.31]			2.24*** [1.68;2.98]
Northeat			1.00 [1.00;1.00]			1.00 [1.00;1.00]			1.00 [1.00;1.00]
Midwest			0.84* [0.73;0.97]			0.67** [0.53;0.85]			1.28 [0.95;1.72]
South			0.61*** [0.54;0.69]			0.77** [0.64;0.92]			1.21 [0.90;1.61]
West			0.69*** [0.60;0.80]			0.46*** [0.38;0.55]			0.87 [0.62;1.23]
2008			1.00 [1.00;1.00]			1.00 [1.00;1.00]			1.00 [1.00;1.00]
2009			1.04 [0.94;1.15]			1.06 [0.95;1.18]			0.98 [0.71;1.35]
2010			1.08 [0.95;1.23]			0.95 [0.83;1.09]			0.86 [0.63;1.17]
2011			1.12 [0.98;1.29]			0.93 [0.81;1.08]			0.77 [0.54;1.08]
2012			0.89 [0.78;1.02]			0.86 [0.73;1.01]			0.58** [0.41;0.82]
2013			0.98 [0.85;1.13]			1.04 [0.89;1.22]			0.58*** [0.42;0.80]
2014			1.00 [0.87;1.15]			0.94 [0.79;1.11]			0.52*** [0.37;0.73]
2015			0.89 [0.77;1.03]			0.82* [0.69;0.96]			0.53*** [0.39;0.71]
2016			0.87 [0.75;1.01]			0.81* [0.68;0.96]			0.51*** [0.35;0.73]
*P<0.05
**P<0.01
***P<0.001
M1: Crude
M2: Age adjusted
M3: Full covariates adjustment
For detailed information about survey questions for indicators and domains and logical skips leading to these differential Ns see detailed information provided in Supplemental Figure 1.

## Sheet: Supp T2
ST2. Logistic Regression Models for enhanced access to care domain indicators using Non-Latino Whites and Black participants ages 18-64 years from the 2008-2016 Medical Expenditures Panel Survey.
	Easy Phone Access			Night/Weekend Hours			Easy Contact After Regular Hours
	OR/ci95	OR/ci95	OR/ci95	OR/ci95	OR/ci95	OR/ci95	OR/ci95	OR/ci95	OR/ci95
NL-White	1.00 [1.00;1.00]	1.00 [1.00;1.00]	1.00 [1.00;1.00]	1.00 [1.00;1.00]	1.00 [1.00;1.00]	1.00 [1.00;1.00]	1.00 [1.00;1.00]	1.00 [1.00;1.00]	1.00 [1.00;1.00]
Black	0.95 [0.86;1.05]	0.94 [0.85;1.04]	0.99 [0.89;1.10]	1.05 [0.92;1.19]	1.02 [0.90;1.15]	1.21** [1.07;1.37]	0.85*** [0.78;0.94]	0.86*** [0.78;0.94]	1.02 [0.94;1.12]
Age		0.99*** [0.99;0.99]	1.00* [0.99;1.00]		0.98*** [0.98;0.99]	0.98*** [0.98;0.99]		1.00 [1.00;1.00]	1.00 [1.00;1.01]
Not Currently Married			1.00 [1.00;1.00]			1.00 [1.00;1.00]			1.00 [1.00;1.00]
Married			1.03 [0.94;1.12]			1.07 [0.99;1.17]			1.08 [1.00;1.18]
Excellent			1.00 [1.00;1.00]			1.00 [1.00;1.00]			1.00 [1.00;1.00]
Very Good			1.00 [0.87;1.15]			0.92 [0.83;1.01]			0.87* [0.77;0.97]
Good			0.80** [0.69;0.93]			0.84** [0.75;0.93]			0.71*** [0.63;0.81]
Fair			0.64*** [0.53;0.77]			0.73*** [0.64;0.82]			0.62*** [0.53;0.72]
Poor			0.55*** [0.42;0.72]			0.74** [0.61;0.90]			0.55*** [0.43;0.70]
Excellent			1.00 [1.00;1.00]			1.00 [1.00;1.00]			1.00 [1.00;1.00]
Very Good			0.92 [0.81;1.05]			1.00 [0.91;1.11]			0.91* [0.82;1.00]
Good			0.80** [0.70;0.92]			1.03 [0.92;1.14]			0.89* [0.81;0.98]
Fair			0.70*** [0.56;0.86]			1.02 [0.87;1.19]			0.74*** [0.62;0.88]
Poor			0.68* [0.48;0.94]			1.12 [0.87;1.44]			0.74* [0.55;0.99]
Poor			1.00 [1.00;1.00]			1.00 [1.00;1.00]			1.00 [1.00;1.00]
Near Poor			1.16 [0.92;1.45]			1.06 [0.87;1.30]			1.19 [0.98;1.44]
Low Income			1.09 [0.93;1.27]			1.01 [0.89;1.16]			1.24** [1.07;1.44]
Middle Income			1.23* [1.04;1.45]			1.16* [1.01;1.34]			1.37*** [1.20;1.57]
High Income			1.20* [1.01;1.42]			1.20* [1.03;1.39]			1.55*** [1.33;1.80]
Private Insurance			1.00 [1.00;1.00]			1.00 [1.00;1.00]			1.00 [1.00;1.00]
Public Insurance			0.87 [0.75;1.00]			0.85* [0.74;0.97]			0.85* [0.73;0.98]
Uninsured			0.79** [0.69;0.91]			1.05 [0.93;1.19]			0.83* [0.72;0.96]
Less than HS			1.00 [1.00;1.00]			1.00 [1.00;1.00]			1.00 [1.00;1.00]
HS or Equivalent			0.84* [0.73;0.97]			1.02 [0.90;1.16]			0.83* [0.72;0.96]
Some College			0.87 [0.74;1.03]			0.99 [0.85;1.14]			0.85* [0.73;1.00]
College or More			0.72*** [0.61;0.85]			0.97 [0.83;1.13]			0.82* [0.69;0.96]
Northeat			1.00 [1.00;1.00]			1.00 [1.00;1.00]			1.00 [1.00;1.00]
Midwest			1.03 [0.89;1.18]			0.82 [0.65;1.02]			0.80** [0.69;0.93]
South			0.94 [0.82;1.07]			0.50*** [0.40;0.63]			0.60*** [0.52;0.69]
West			0.80** [0.70;0.92]			0.77* [0.61;0.97]			0.60*** [0.52;0.69]
2008			1.00 [1.00;1.00]			1.00 [1.00;1.00]			1.00 [1.00;1.00]
2009			1.00 [0.85;1.16]			1.03 [0.92;1.16]			0.86 [0.74;1.01]
2010			1.11 [0.93;1.33]			0.93 [0.82;1.05]			0.87 [0.75;1.01]
2011			1.17 [0.99;1.39]			0.89 [0.79;1.01]			0.83* [0.71;0.97]
2012			1.18* [1.00;1.39]			1.00 [0.89;1.13]			0.87 [0.73;1.04]
2013			0.97 [0.83;1.15]			1.03 [0.90;1.17]			0.65*** [0.55;0.76]
2014			1.07 [0.89;1.29]			0.92 [0.79;1.06]			0.67*** [0.58;0.77]
2015			1.01 [0.85;1.21]			0.93 [0.80;1.08]			0.65*** [0.55;0.76]
2016			1.03 [0.86;1.22]			1.07 [0.92;1.24]			0.56*** [0.47;0.66]
*P<0.05
**P<0.01
***P<0.001
M1: Crude
M2: Age adjusted
M3: Full covariates adjustment
For detailed information about survey questions for indicators and domains and logical skips leading to these differential Ns see detailed information provided in Supplemental Figure 1.

## Sheet: Supp T3
ST3. Logistic Regression Models for patient-provider communication domain indicators using Non-Latino Whites and Black participants ages 18-64 years from the 2008-2016 Medical Expenditures Panel Survey.
	Dr. Listens Carefully			Dr. Explains Comprehend			Dr. Shows Respect			Dr. Spends Enough Time
	OR/ci95	OR/ci95	OR/ci95	OR/ci95	OR/ci95	OR/ci95	OR/ci95	OR/ci95	OR/ci95	OR/ci95	OR/ci95	OR/ci95
NL-White	1.00 [1.00;1.00]	1.00 [1.00;1.00]	1.00 [1.00;1.00]	1.00 [1.00;1.00]	1.00 [1.00;1.00]	1.00 [1.00;1.00]	1.00 [1.00;1.00]	1.00 [1.00;1.00]	1.00 [1.00;1.00]	1.00 [1.00;1.00]	1.00 [1.00;1.00]	1.00 [1.00;1.00]
Black	0.82** [0.71;0.94]	0.83** [0.72;0.95]	1.07 [0.91;1.25]	0.68*** [0.59;0.78]	0.68*** [0.59;0.79]	0.90 [0.77;1.04]	0.83* [0.71;0.96]	0.83* [0.72;0.97]	1.07 [0.91;1.26]	0.76*** [0.68;0.86]	0.77*** [0.68;0.87]	0.87* [0.76;0.99]
Age		1.01*** [1.01;1.02]	1.02*** [1.01;1.02]		1.01** [1.00;1.01]	1.01*** [1.01;1.02]		1.01*** [1.01;1.02]	1.02*** [1.01;1.02]		1.01*** [1.01;1.02]	1.01*** [1.01;1.02]
Not Currently Married			1.00 [1.00;1.00]			1.00 [1.00;1.00]			1.00 [1.00;1.00]			1.00 [1.00;1.00]
Married			1.03 [0.89;1.20]			1.01 [0.85;1.19]			1.04 [0.89;1.21]			1.11 [0.98;1.26]
Excellent			1.00 [1.00;1.00]			1.00 [1.00;1.00]			1.00 [1.00;1.00]			1.00 [1.00;1.00]
Very Good			0.84 [0.65;1.09]			0.81 [0.63;1.04]			0.77* [0.60;0.98]			0.96 [0.78;1.18]
Good			0.60*** [0.46;0.79]			0.67** [0.49;0.91]			0.57*** [0.42;0.77]			0.78* [0.64;0.96]
Fair			0.42*** [0.31;0.57]			0.55*** [0.39;0.77]			0.37*** [0.27;0.51]			0.55*** [0.44;0.68]
Poor			0.32*** [0.23;0.45]			0.35*** [0.24;0.52]			0.28*** [0.20;0.41]			0.33*** [0.24;0.44]
Excellent			1.00 [1.00;1.00]			1.00 [1.00;1.00]			1.00 [1.00;1.00]			1.00 [1.00;1.00]
Very Good			0.91 [0.73;1.12]			1.05 [0.85;1.29]			1.05 [0.87;1.26]			0.76*** [0.64;0.89]
Good			0.83 [0.68;1.00]			0.79* [0.63;0.97]			0.79* [0.65;0.97]			0.74*** [0.63;0.86]
Fair			0.62*** [0.49;0.78]			0.58*** [0.45;0.76]			0.69* [0.52;0.93]			0.57*** [0.46;0.70]
Poor			0.53*** [0.37;0.76]			0.58** [0.40;0.85]			0.50*** [0.33;0.75]			0.58*** [0.42;0.79]
Poor			1.00 [1.00;1.00]			1.00 [1.00;1.00]			1.00 [1.00;1.00]			1.00 [1.00;1.00]
Near Poor			0.94 [0.71;1.23]			1.12 [0.82;1.53]			0.97 [0.69;1.36]			0.99 [0.72;1.35]
Low Income			0.96 [0.75;1.23]			0.88 [0.67;1.16]			1.01 [0.78;1.30]			0.94 [0.75;1.18]
Middle Income			1.12 [0.92;1.36]			1.11 [0.87;1.44]			1.15 [0.93;1.43]			1.09 [0.90;1.32]
High Income			1.52*** [1.22;1.88]			1.40* [1.06;1.86]			1.47** [1.14;1.90]			1.29* [1.05;1.58]
Private Insurance			1.00 [1.00;1.00]			1.00 [1.00;1.00]			1.00 [1.00;1.00]			1.00 [1.00;1.00]
Public Insurance			0.75* [0.58;0.97]			0.76 [0.58;1.01]			0.86 [0.66;1.12]			0.97 [0.79;1.19]
Uninsured			0.64*** [0.51;0.80]			0.72** [0.56;0.92]			0.68** [0.54;0.86]			0.71** [0.58;0.88]
Less than HS			1.00 [1.00;1.00]			1.00 [1.00;1.00]			1.00 [1.00;1.00]			1.00 [1.00;1.00]
HS or Equivalent			0.92 [0.75;1.12]			0.97 [0.76;1.24]			0.94 [0.74;1.20]			0.94 [0.76;1.15]
Some College			0.91 [0.74;1.12]			1.16 [0.90;1.51]			0.91 [0.69;1.19]			0.79* [0.64;0.98]
College or More			1.10 [0.84;1.44]			1.64*** [1.25;2.16]			1.32 [0.99;1.77]			0.98 [0.78;1.22]
Northeat			1.00 [1.00;1.00]			1.00 [1.00;1.00]			1.00 [1.00;1.00]			1.00 [1.00;1.00]
Midwest			1.19* [1.00;1.42]			1.32** [1.07;1.63]			1.20 [0.96;1.49]			0.99 [0.83;1.18]
South			0.93 [0.80;1.09]			0.99 [0.83;1.18]			0.97 [0.81;1.17]			0.92 [0.76;1.11]
West			1.03 [0.84;1.26]			1.19 [0.95;1.48]			1.04 [0.84;1.29]			0.86 [0.72;1.04]
2008			1.00 [1.00;1.00]			1.00 [1.00;1.00]			1.00 [1.00;1.00]			1.00 [1.00;1.00]
2009			1.25 [0.98;1.59]			1.18 [0.94;1.48]			1.03 [0.81;1.32]			0.97 [0.82;1.14]
2010			1.27 [1.00;1.63]			1.07 [0.84;1.35]			1.33* [1.04;1.70]			1.34** [1.08;1.67]
2011			1.21 [0.96;1.53]			1.22 [0.94;1.57]			1.24 [0.95;1.61]			1.09 [0.89;1.34]
2012			1.31* [1.01;1.69]			1.14 [0.89;1.47]			1.25 [0.99;1.58]			1.23* [1.01;1.51]
2013			1.15 [0.87;1.51]			1.60** [1.20;2.14]			1.19 [0.89;1.59]			1.07 [0.84;1.37]
2014			1.35* [1.02;1.79]			1.39* [1.01;1.91]			1.44* [1.09;1.91]			1.34* [1.07;1.68]
2015			1.47** [1.10;1.96]			1.45* [1.05;2.00]			1.42* [1.03;1.97]			1.32* [1.04;1.68]
2016			1.52** [1.14;2.01]			1.48** [1.11;1.97]			1.35 [0.99;1.83]			1.18 [0.96;1.45]
*P<0.05
**P<0.01
***P<0.001
M1: Crude
M2: Age adjusted
M3: Full covariates adjustment
For detailed information about survey questions for indicators and domains and logical skips leading to these differential Ns see detailed information provided in Supplemental Figure 1.

## Sheet: Supp T4
ST4. Logistic Regression Models for patient centered care domain indicators using Non-Latino Whites and Black participants ages 18-64 years from the 2008-2016 Medical Expenditures Panel Survey.
	Dr. Helps Treatment Decisions			Dr. Asks Other Treatments			Dr. Explains Options			Dr. Respects Choices
	OR/ci95	OR/ci95	OR/ci95	OR/ci95	OR/ci95	OR/ci95	OR/ci95	OR/ci95	OR/ci95	OR/ci95	OR/ci95	OR/ci95
NL-White	1.00 [1.00;1.00]	1.00 [1.00;1.00]	1.00 [1.00;1.00]	1.00 [1.00;1.00]	1.00 [1.00;1.00]	1.00 [1.00;1.00]	1.00 [1.00;1.00]	1.00 [1.00;1.00]	1.00 [1.00;1.00]	1.00 [1.00;1.00]	1.00 [1.00;1.00]	1.00 [1.00;1.00]
Black	0.70*** [0.64;0.77]	0.70*** [0.64;0.77]	0.77*** [0.70;0.85]	0.96 [0.87;1.05]	0.95 [0.87;1.05]	1.01 [0.92;1.11]	1.03 [0.89;1.20]	1.02 [0.88;1.18]	1.07 [0.92;1.25]	0.97 [0.86;1.10]	0.96 [0.85;1.09]	0.98 [0.87;1.11]
Age		1.00 [1.00;1.00]	1.00 [1.00;1.00]		1.00 [0.99;1.00]	0.99*** [0.99;1.00]		1.00* [0.99;1.00]	1.00 [0.99;1.00]		0.99*** [0.99;1.00]	0.99*** [0.99;1.00]
Not Currently Married			1.00 [1.00;1.00]			1.00 [1.00;1.00]			1.00 [1.00;1.00]			1.00 [1.00;1.00]
Married			1.28*** [1.18;1.40]			1.29*** [1.17;1.42]			1.05 [0.90;1.22]			1.23*** [1.09;1.38]
Excellent			1.00 [1.00;1.00]			1.00 [1.00;1.00]			1.00 [1.00;1.00]			1.00 [1.00;1.00]
Very Good			0.91 [0.79;1.04]			1.11 [0.98;1.25]			1.14 [0.92;1.41]			0.97 [0.81;1.15]
Good			0.75*** [0.65;0.87]			1.07 [0.95;1.21]			0.96 [0.76;1.21]			0.84 [0.70;1.01]
Fair			0.66*** [0.55;0.81]			1.18 [1.00;1.39]			0.93 [0.70;1.22]			0.78* [0.61;1.00]
Poor			0.71** [0.55;0.92]			1.06 [0.85;1.34]			0.87 [0.62;1.21]			0.73 [0.52;1.01]
Excellent			1.00 [1.00;1.00]			1.00 [1.00;1.00]			1.00 [1.00;1.00]			1.00 [1.00;1.00]
Very Good			0.98 [0.87;1.10]			0.97 [0.87;1.07]			0.94 [0.76;1.16]			0.99 [0.85;1.16]
Good			0.87* [0.77;0.97]			0.86** [0.77;0.95]			0.71** [0.57;0.88]			0.91 [0.77;1.09]
Fair			0.74** [0.60;0.90]			0.91 [0.77;1.09]			0.56*** [0.42;0.75]			0.72* [0.56;0.92]
Poor			0.83 [0.60;1.15]			1.02 [0.75;1.40]			0.51** [0.32;0.82]			0.83 [0.53;1.30]
Poor			1.00 [1.00;1.00]			1.00 [1.00;1.00]			1.00 [1.00;1.00]			1.00 [1.00;1.00]
Near Poor			0.92 [0.74;1.16]			1.21 [0.95;1.53]			0.76 [0.55;1.04]			0.98 [0.71;1.35]
Low Income			1.14 [0.98;1.32]			1.03 [0.86;1.22]			1.02 [0.79;1.31]			1.18 [0.94;1.48]
Middle Income			1.18* [1.02;1.35]			1.16 [1.00;1.35]			1.09 [0.87;1.37]			1.21 [0.97;1.52]
High Income			1.13 [0.96;1.32]			1.17* [1.00;1.36]			1.17 [0.92;1.47]			1.35** [1.08;1.69]
Private Insurance			1.00 [1.00;1.00]			1.00 [1.00;1.00]			1.00 [1.00;1.00]			1.00 [1.00;1.00]
Public Insurance			0.89 [0.75;1.04]			1.01 [0.88;1.17]			1.01 [0.81;1.26]			0.93 [0.77;1.14]
Uninsured			0.81** [0.71;0.92]			0.97 [0.85;1.11]			0.85 [0.67;1.08]			0.80** [0.68;0.94]
Less than HS			1.00 [1.00;1.00]			1.00 [1.00;1.00]			1.00 [1.00;1.00]			1.00 [1.00;1.00]
HS or Equivalent			0.99 [0.87;1.14]			1.04 [0.91;1.20]			1.18 [0.95;1.45]			0.92 [0.78;1.09]
Some College			1.12 [0.96;1.31]			1.22* [1.04;1.42]			1.04 [0.82;1.30]			0.93 [0.76;1.13]
College or More			0.96 [0.81;1.13]			1.33** [1.12;1.59]			0.99 [0.78;1.25]			0.78* [0.63;0.97]
Northeat			1.00 [1.00;1.00]			1.00 [1.00;1.00]			1.00 [1.00;1.00]			1.00 [1.00;1.00]
Midwest			0.89 [0.76;1.04]			1.06 [0.92;1.22]			1.22 [0.98;1.54]			1.05 [0.88;1.27]
South			0.92 [0.78;1.07]			1.17* [1.03;1.34]			1.01 [0.82;1.26]			1.09 [0.91;1.31]
West			0.82* [0.70;0.96]			0.89 [0.76;1.04]			0.80 [0.63;1.01]			0.63*** [0.52;0.77]
2008			1.00 [1.00;1.00]			1.00 [1.00;1.00]			1.00 [1.00;1.00]			1.00 [1.00;1.00]
2009			1.02 [0.86;1.22]			0.89 [0.74;1.09]			1.02 [0.81;1.29]			1.17 [0.95;1.43]
2010			1.24* [1.04;1.47]			1.17 [0.98;1.40]			1.20 [0.92;1.57]			1.13 [0.91;1.41]
2011			1.21 [0.99;1.50]			1.02 [0.85;1.24]			1.02 [0.78;1.34]			1.14 [0.93;1.41]
2012			1.22* [1.02;1.46]			1.16 [0.96;1.38]			1.07 [0.81;1.41]			1.32* [1.02;1.71]
2013			0.93 [0.77;1.13]			0.95 [0.80;1.13]			1.15 [0.86;1.54]			1.10 [0.87;1.40]
2014			1.06 [0.87;1.29]			0.92 [0.77;1.11]			1.26 [0.95;1.67]			1.22 [0.96;1.55]
2015			1.00 [0.82;1.22]			1.12 [0.94;1.34]			1.31 [0.97;1.78]			1.28* [1.02;1.60]
2016			1.05 [0.85;1.31]			1.04 [0.87;1.24]			1.09 [0.82;1.45]			1.29* [1.02;1.64]
*P<0.05
**P<0.01
***P<0.001
M1: Crude
M2: Age adjusted
M3: Full covariates adjustment
For detailed information about survey questions for indicators and domains and logical skips leading to these differential Ns see detailed information provided in Supplemental Figure 1.

## Sheet: Supp T5
ST5. Logistic Regression Models for patient care coordination indicators using Non-Latino Whites and Black participants ages 18-64 years from the 2008-2016 Medical Expenditures Panel Survey.
	Go USC New Health Problems			Go USC Preventive			Go USC Refferal			Go USC Ongoing
	OR/ci95	OR/ci95	OR/ci95	OR/ci95	OR/ci95	OR/ci95	OR/ci95	OR/ci95	OR/ci95	OR/ci95	OR/ci95	OR/ci95
NL-White	1.00 [1.00;1.00]	1.00 [1.00;1.00]	1.00 [1.00;1.00]	1.00 [1.00;1.00]	1.00 [1.00;1.00]	1.00 [1.00;1.00]	1.00 [1.00;1.00]	1.00 [1.00;1.00]	1.00 [1.00;1.00]	1.00 [1.00;1.00]	1.00 [1.00;1.00]	1.00 [1.00;1.00]
Black	0.64*** [0.51;0.81]	0.65*** [0.51;0.82]	0.70** [0.55;0.90]	0.71** [0.59;0.87]	0.73** [0.60;0.89]	0.84 [0.67;1.05]	0.80* [0.66;0.96]	0.81* [0.67;0.98]	0.90 [0.74;1.10]	0.96 [0.73;1.25]	0.98 [0.75;1.28]	1.12 [0.83;1.51]
Age		1.00 [1.00;1.01]	1.01 [1.00;1.01]		1.01*** [1.01;1.02]	1.01** [1.00;1.02]		1.01** [1.00;1.01]	1.01 [1.00;1.01]		1.01*** [1.01;1.02]	1.01 [1.00;1.01]
Not Currently Married			1.00 [1.00;1.00]			1.00 [1.00;1.00]			1.00 [1.00;1.00]			1.00 [1.00;1.00]
Married			1.28* [1.03;1.59]			1.34** [1.10;1.62]			1.39*** [1.16;1.66]			1.48*** [1.22;1.79]
Excellent			1.00 [1.00;1.00]			1.00 [1.00;1.00]			1.00 [1.00;1.00]			1.00 [1.00;1.00]
Very Good			0.76 [0.52;1.11]			0.93 [0.71;1.22]			0.89 [0.70;1.14]			0.78 [0.61;1.00]
Good			0.69 [0.46;1.06]			0.91 [0.70;1.20]			1.02 [0.79;1.33]			1.00 [0.75;1.32]
Fair			0.67 [0.40;1.14]			0.89 [0.63;1.27]			0.84 [0.60;1.17]			0.99 [0.71;1.38]
Poor			0.31*** [0.16;0.59]			0.67 [0.42;1.06]			0.68 [0.38;1.21]			1.23 [0.68;2.21]
Excellent			1.00 [1.00;1.00]			1.00 [1.00;1.00]			1.00 [1.00;1.00]			1.00 [1.00;1.00]
Very Good			1.13 [0.83;1.52]			0.92 [0.70;1.23]			0.91 [0.74;1.12]			1.14 [0.87;1.47]
Good			0.89 [0.64;1.25]			0.89 [0.69;1.16]			0.95 [0.74;1.23]			1.13 [0.85;1.50]
Fair			1.19 [0.69;2.05]			0.72 [0.49;1.06]			0.91 [0.60;1.38]			1.22 [0.79;1.87]
Poor			0.51* [0.27;0.98]			0.50* [0.28;0.89]			0.52* [0.28;0.96]			0.54 [0.28;1.02]
Poor			1.00 [1.00;1.00]			1.00 [1.00;1.00]			1.00 [1.00;1.00]			1.00 [1.00;1.00]
Near Poor			1.00 [0.60;1.66]			0.96 [0.64;1.42]			1.83* [1.12;3.00]			0.88 [0.53;1.46]
Low Income			1.06 [0.73;1.53]			1.02 [0.73;1.42]			1.45* [1.04;2.00]			1.01 [0.68;1.48]
Middle Income			1.21 [0.85;1.73]			1.10 [0.83;1.46]			1.40* [1.07;1.84]			1.04 [0.74;1.47]
High Income			1.18 [0.81;1.70]			1.39 [1.00;1.94]			1.31 [0.95;1.80]			1.00 [0.70;1.43]
Private Insurance			1.00 [1.00;1.00]			1.00 [1.00;1.00]			1.00 [1.00;1.00]			1.00 [1.00;1.00]
Public Insurance			1.08 [0.74;1.58]			1.17 [0.88;1.56]			1.28 [0.93;1.76]			1.23 [0.91;1.68]
Uninsured			0.83 [0.59;1.17]			0.56*** [0.43;0.72]			0.67** [0.50;0.88]			0.66** [0.50;0.88]
Less than HS			1.00 [1.00;1.00]			1.00 [1.00;1.00]			1.00 [1.00;1.00]			1.00 [1.00;1.00]
HS or Equivalent			0.88 [0.65;1.19]			0.95 [0.72;1.24]			1.10 [0.82;1.46]			1.06 [0.79;1.42]
Some College			0.99 [0.67;1.46]			1.00 [0.72;1.37]			0.97 [0.70;1.34]			1.05 [0.76;1.43]
College or More			0.84 [0.55;1.28]			0.94 [0.68;1.29]			0.88 [0.63;1.23]			1.06 [0.74;1.51]
Northeat			1.00 [1.00;1.00]			1.00 [1.00;1.00]			1.00 [1.00;1.00]			1.00 [1.00;1.00]
Midwest			0.57** [0.39;0.82]			0.64** [0.48;0.85]			1.11 [0.86;1.45]			0.68* [0.48;0.97]
South			0.53** [0.37;0.77]			0.54*** [0.40;0.73]			0.68** [0.52;0.90]			0.46*** [0.33;0.64]
West			0.44*** [0.29;0.65]			0.43*** [0.33;0.58]			0.69* [0.52;0.94]			0.46** [0.29;0.73]
2008			1.00 [1.00;1.00]			1.00 [1.00;1.00]			1.00 [1.00;1.00]			1.00 [1.00;1.00]
2009			1.48 [0.97;2.25]			1.06 [0.77;1.47]			1.06 [0.72;1.54]			1.12 [0.80;1.57]
2010			0.94 [0.63;1.41]			1.08 [0.75;1.56]			1.04 [0.71;1.52]			1.22 [0.81;1.83]
2011			0.91 [0.62;1.33]			1.17 [0.84;1.63]			1.07 [0.75;1.53]			1.00 [0.69;1.46]
2012			1.25 [0.80;1.95]			1.23 [0.87;1.74]			1.04 [0.74;1.45]			1.18 [0.82;1.72]
2013			0.93 [0.63;1.39]			0.77 [0.55;1.07]			0.74 [0.51;1.06]			0.85 [0.60;1.18]
2014			1.05 [0.68;1.61]			1.08 [0.76;1.53]			1.03 [0.74;1.44]			0.94 [0.66;1.36]
2015			0.93 [0.61;1.43]			0.94 [0.63;1.39]			0.91 [0.63;1.32]			0.86 [0.60;1.23]
2016			1.13 [0.70;1.82]			1.09 [0.73;1.63]			1.34 [0.92;1.94]			1.03 [0.70;1.50]
*P<0.05
**P<0.01
***P<0.001
M1: Crude
M2: Age adjusted
M3: Full covariates adjustment
For detailed information about survey questions for indicators and domains and logical skips leading to these differential Ns see detailed information provided in Supplemental Figure 1.

## Sheet: Supp T6
ST6. Logistic Regression Models for care comprehensiveness indicators using Non-Latino Whites and Black participants ages 18-64 years from the 2008-2016 Medical Expenditures Panel Survey.
	Immediate Care When Needed			Routine Care Received			Tests Received When Needed			Specialist Care When Needed
	b/ci95	b/ci95	b/ci95	b/ci95	b/ci95	b/ci95	b/ci95	b/ci95	b/ci95	b/ci95	b/ci95	b/ci95
NL-White	1.00 [1.00;1.00]	1.00 [1.00;1.00]	1.00 [1.00;1.00]	1.00 [1.00;1.00]	1.00 [1.00;1.00]	1.00 [1.00;1.00]	1.00 [1.00;1.00]	1.00 [1.00;1.00]	1.00 [1.00;1.00]	1.00 [1.00;1.00]	1.00 [1.00;1.00]	1.00 [1.00;1.00]
Black	0.64*** [0.56;0.74]	0.64*** [0.55;0.74]	0.75** [0.63;0.89]	0.74*** [0.67;0.82]	0.75*** [0.68;0.84]	0.79*** [0.71;0.88]	0.61*** [0.52;0.70]	0.61*** [0.52;0.71]	0.75*** [0.63;0.88]	0.69*** [0.59;0.81]	0.70*** [0.60;0.81]	0.79** [0.66;0.93]
Age		1.02*** [1.01;1.02]	1.02*** [1.01;1.03]		1.02*** [1.01;1.02]	1.02*** [1.01;1.02]		1.01*** [1.01;1.02]	1.02*** [1.01;1.02]		1.02*** [1.01;1.02]	1.02*** [1.02;1.03]
Not Currently Married			1.00 [1.00;1.00]			1.00 [1.00;1.00]			1.00 [1.00;1.00]			1.00 [1.00;1.00]
Married			0.92 [0.77;1.10]			1.09 [0.97;1.22]			0.97 [0.84;1.13]			1.00 [0.86;1.16]
Excellent			1.00 [1.00;1.00]			1.00 [1.00;1.00]			1.00 [1.00;1.00]			1.00 [1.00;1.00]
Very Good			0.75* [0.58;0.99]			1.00 [0.87;1.16]			0.72* [0.54;0.95]			0.72** [0.57;0.90]
Good			0.67** [0.49;0.90]			0.95 [0.81;1.12]			0.53*** [0.40;0.70]			0.64** [0.49;0.84]
Fair			0.63** [0.45;0.89]			0.77* [0.62;0.96]			0.48*** [0.35;0.66]			0.53*** [0.39;0.72]
Poor			0.43*** [0.28;0.65]			0.69** [0.54;0.90]			0.27*** [0.18;0.41]			0.46*** [0.32;0.67]
Excellent			1.00 [1.00;1.00]			1.00 [1.00;1.00]			1.00 [1.00;1.00]			1.00 [1.00;1.00]
Very Good			0.90 [0.71;1.14]			0.99 [0.87;1.12]			1.00 [0.81;1.22]			1.00 [0.83;1.21]
Good			0.84 [0.66;1.07]			0.92 [0.78;1.09]			0.89 [0.69;1.14]			0.90 [0.74;1.09]
Fair			0.68** [0.52;0.90]			0.87 [0.70;1.08]			0.80 [0.61;1.06]			0.98 [0.75;1.28]
Poor			0.91 [0.61;1.37]			0.76 [0.54;1.07]			0.70 [0.44;1.12]			0.67 [0.44;1.03]
Poor			1.00 [1.00;1.00]			1.00 [1.00;1.00]			1.00 [1.00;1.00]			1.00 [1.00;1.00]
Near Poor			1.24 [0.89;1.71]			0.91 [0.68;1.21]			1.15 [0.81;1.63]			0.80 [0.57;1.11]
Low Income			1.05 [0.79;1.39]			1.16 [0.95;1.41]			1.18 [0.90;1.54]			0.87 [0.66;1.14]
Middle Income			1.01 [0.76;1.35]			1.07 [0.90;1.28]			1.41** [1.10;1.80]			1.23 [0.98;1.54]
High Income			1.76*** [1.27;2.42]			1.24* [1.02;1.52]			1.75*** [1.32;2.31]			1.42** [1.14;1.76]
Private Insurance			1.00 [1.00;1.00]			1.00 [1.00;1.00]			1.00 [1.00;1.00]			1.00 [1.00;1.00]
Public Insurance			0.74* [0.55;0.98]			1.12 [0.95;1.33]			0.76* [0.58;0.99]			0.93 [0.75;1.14]
Uninsured			0.42*** [0.32;0.54]			0.70*** [0.57;0.85]			0.39*** [0.31;0.50]			0.44*** [0.34;0.56]
Less than HS			1.00 [1.00;1.00]			1.00 [1.00;1.00]			1.00 [1.00;1.00]			1.00 [1.00;1.00]
HS or Equivalent			0.72* [0.55;0.93]			0.79* [0.65;0.95]			0.78* [0.62;0.98]			0.84 [0.68;1.03]
Some College			0.82 [0.62;1.07]			0.84 [0.70;1.01]			0.84 [0.65;1.08]			0.77* [0.62;0.96]
College or More			0.99 [0.69;1.42]			0.88 [0.71;1.10]			0.93 [0.71;1.22]			0.83 [0.66;1.06]
Northeat			1.00 [1.00;1.00]			1.00 [1.00;1.00]			1.00 [1.00;1.00]			1.00 [1.00;1.00]
Midwest			0.98 [0.76;1.27]			0.99 [0.86;1.14]			1.17 [0.94;1.47]			1.03 [0.84;1.27]
South			0.90 [0.71;1.15]			1.06 [0.94;1.20]			0.99 [0.81;1.22]			1.02 [0.83;1.25]
West			0.84 [0.65;1.09]			0.95 [0.80;1.12]			0.85 [0.69;1.05]			0.87 [0.71;1.08]
2008			1.00 [1.00;1.00]			1.00 [1.00;1.00]			1.00 [1.00;1.00]			1.00 [1.00;1.00]
2009			1.27 [0.94;1.71]			0.97 [0.79;1.18]			1.41* [1.05;1.89]			1.06 [0.82;1.38]
2010			1.36* [1.00;1.84]			1.00 [0.83;1.21]			1.74*** [1.29;2.34]			1.24 [0.95;1.62]
2011			1.44* [1.07;1.93]			1.06 [0.86;1.30]			1.18 [0.87;1.58]			0.95 [0.72;1.26]
2012			1.08 [0.80;1.47]			1.09 [0.89;1.33]			1.26 [0.99;1.60]			0.82 [0.62;1.09]
2013			1.14 [0.82;1.60]			1.09 [0.89;1.34]			1.25 [0.94;1.67]			1.07 [0.81;1.41]
2014			1.39 [0.97;1.99]			1.17 [0.94;1.45]			1.20 [0.88;1.62]			1.07 [0.80;1.44]
2015			1.38* [1.00;1.88]			1.32* [1.05;1.67]			1.46* [1.08;1.98]			0.86 [0.64;1.16]
2016			1.72** [1.14;2.59]			1.15 [0.90;1.47]			1.08 [0.79;1.48]			0.80 [0.60;1.05]
*P<0.05
**P<0.01
***P<0.001
M1: Crude
M2: Age adjusted
M3: Full covariates adjustment
For detailed information about survey questions for indicators and domains and logical skips leading to these differential Ns see detailed information provided in Supplemental Figure 1.

## Sheet: Supp T7
	ST7. Detailed Results from Oaxaca decomposition techniques adapted for binary outcomes using Non-Latino Whites and Black participants ages 18-64 years from the 2008-2016 Medical Expenditures Panel Survey.
		Relative Difference	Absolute Difference	Explained	predisposing	enabling	health	control	Unexplained
		%
	Usual Source of Care	16.6629	12.0753	60.9344	17.8231	34.3886	-1.48726	10.21	39.0656
	Personal Provider	15.8943	7.69911	8.72867	3.38807	22.2001	-0.808456	-16.051	91.2713
	Immediate Care When Needed	6.49588	5.69151	35.2869	0.880557	30.5318	3.08218	0.79236	64.7131
	Specialist When Needed	6.14257	5.23553	34.4734	1.1858	26.959	10.5907	-4.26205	65.5266
	Dr. Helps Treatment Decision	5.57951	4.80282	24.3895	10.8067	10.7988	4.9724	-2.18844	75.6105
	Tests When Needed	4.5972	4.25759	40.1143	2.77084	26.1804	11.3231	-0.160019	59.8857
	Routine Care When Needed	4.73284	4.05033	18.8869	10.664	9.76879	5.6859	-7.23187	81.1131
	Easy After Hours	5.51304	3.6299	113.309	3.1361	60.8321	11.3371	38.0035	-13.3088
	Provider Not a Specialist	3.35202	3.04657	47.9391	37.9392	11.9922	3.27533	-5.26766	52.0609
	Dr. Spends Enough Time	3.01608	2.71525	46.8083	11.932	23.2344	12.1601	-0.518129	53.1917
	Dr. Explains Comprehend	2.60462	2.45892	69.4808	21.7869	27.8357	10.9806	8.87748	30.5192
	Ranked by largest to smallest relative difference. Only measures with absolute difference >2% are presented in the Table.
	For detailed information about survey questions for indicators and domains and logical skips leading to these differential Ns see detailed information provided in Supplemental Figure 1.
